# Supplementary material for: Semaphorin 3A: A potential target for prevention and treatment of nickel allergy
Source: Commun Biol. 2022 Jul 7;5:671. doi: 10.1038/s42003-022-03641-0 (PMC9262932; doi:10.1038/s42003-022-03641-0)
Supplement: Supplementary file 4 — Supplementary Data [file 42003_2022_3641_MOESM4_ESM.xlsx]

## Sheet: Fig 1a
	Fig 1a
	PCR	20180628
	qRT-PCR	20180629
	QTY
	times	Ni time	Sema3a	beta-acin	ratio	relative to beta-actin
	1st	0	3.99694	269.324	0.0148406	1
		24	3.63359	213.482	0.0170206	1.14689
		48	3.9996	253.89	0.0157533	1.0615
	2nd	0	3.1007	247.71	0.0125175	1
		24	13.5534	693.679	0.0195384	1.56089
		48	3.36491	190.974	0.0176197	1.40761
	3rd	0	4.09957	312.745	0.0131083	1
		24	4.24369	202.538	0.0209526	1.59841
		48	7.55025	224.847	0.0335795	2.56169
	group	1st	2nd	3rd	MEAN	SD
	0	1	1	1	1	0
	24	1.14689	1.56089	1.59841	1.4354	0.250559
	48	1.0615	1.40761	2.56169	1.67693	0.785522
	Statistics
						95% Confidence Interval
	group(I)	group(J)	Mean difference(I-J)	Std. Error	Sig.	Lower Bound	Upper Bound
LSD
	* The mean difference is significant at the 0.05 level

## Sheet: Fig 1b
	WB							Statistics
	group	20210822	20210920	20210921	MEAN	SD								95% Confidence Interval
	0	1	1	1	1	0			group(I)	group(J)	Mean difference(I-J)	Std. Error	Sig.	Lower Bound	Upper Bound
	6	1.23747	1.08591	1.28901	1.20413	0.105572		LSD	0	6	-0.204129	0.230173	0.392586	-0.705634	0.297375
	12	1.45876	1.94441	1.54045	1.64787	0.260036				12	-.64787*	0.230173	0.015612	-1.14938	-0.14637
	24	1.28067	1.61124	1.22819	1.37336	0.207671				24	-0.373364	0.230173	0.130743	-0.874869	0.12814
	48	0.234819	1.15866	0.567021	0.653501	0.467954				48	0.346499	0.230173	0.158086	-0.155006	0.848003
	72	0.167743	0.856625	0.284334	0.436234	0.368707				72	.56377*	0.230173	0.0306317	0.062262	1.06527
									6	0	0.204129	0.230173	0.392586	-0.297375	0.705634
										12	-0.443745	0.230173	0.0778688	-0.945249	0.0577597
	20210822									24	-0.169235	0.230173	0.476312	-0.670739	0.33227
	Sema3A									48	.55063*	0.230173	0.0339966	0.0491238	1.05213
	β-actin									72	.76790*	0.230173	0.00593004	0.266391	1.2694
									12	0	.64787*	0.230173	0.015612	0.14637	1.14938
										6	0.443745	0.230173	0.0778688	-0.0577597	0.945249
	20210920									24	0.27451	0.230173	0.256066	-0.226995	0.776014
	Sema3A									48	.99437*	0.230173	0.000995925	0.492869	1.49588
	β-actin									72	1.21164*	0.230173	0.00019975	0.710136	1.71314
									24	0	0.373364	0.230173	0.130743	-0.12814	0.874869
	20210921									6	0.169235	0.230173	0.476312	-0.33227	0.670739
	Sema3A									12	-0.27451	0.230173	0.256066	-0.776014	0.226995
	β-actin									48	.71986*	0.230173	0.00873258	0.218359	1.22137
										72	.93713*	0.230173	0.00154967	0.435626	1.43864
									48	0	-0.346499	0.230173	0.158086	-0.848003	0.155006
										6	-.55063*	0.230173	0.0339966	-1.05213	-0.0491238
										12	-.99437*	0.230173	0.000995925	-1.49588	-0.492869
										24	-.71986*	0.230173	0.00873258	-1.22137	-0.218359
										72	0.217268	0.230173	0.363823	-0.284237	0.718772
									72	0	-.56377*	0.230173	0.0306317	-1.06527	-0.062262
										6	-.76790*	0.230173	0.00593004	-1.2694	-0.266391
										12	-1.21164*	0.230173	0.00019975	-1.71314	-0.710136
										24	-.93713*	0.230173	0.00154967	-1.43864	-0.435626
										48	-0.217268	0.230173	0.363823	-0.718772	0.284237
									* The mean difference is significant at the 0.05 level

## Sheet: Fig 1c
	ELISA								Statistics
	group	20210426	20210426	20210513											95% Confidence Interval
	0	37.5128	33.4728	42.3915							group(J)	Mean difference(I-J)	Std. Error	Sig.	Lower Bound	Upper Bound
	12	32.0082	12.4363	16.5162					LSD	0	12	-20.3202	22.0533	0.378528	-69.4581	28.8176
	24	12.2324	26.7075	33.693							24	-24.211	22.0533	0.298006	-73.3488	24.9269
	48	17.5331	85.6269	20.4801							48	-41.2134	22.0533	0.0911866	-90.3512	7.92447
	72	149.032	62.5892	120.458							72	-110.69296*	22.0533	0.000522251	-159.831	-61.5551
										12	0	20.3202	22.0533	0.378528	-28.8176	69.4581
											24	-3.89075	22.0533	0.863482	-53.0286	45.2471
											48	-20.8932	22.0533	0.36577	-70.031	28.2447
											72	-90.37275*	22.0533	0.00215172	-139.511	-41.2349
										24	0	24.211	22.0533	0.298006	-24.9269	73.3488
											12	3.89075	22.0533	0.863482	-45.2471	53.0286
											48	-17.0024	22.0533	0.458554	-66.1403	32.1354
											72	-86.48200*	22.0533	0.00285941	-135.62	-37.3442
										48	0	41.2134	22.0533	0.0911866	-7.92447	90.3512
											12	20.8932	22.0533	0.36577	-28.2447	70.031
											24	17.0024	22.0533	0.458554	-32.1354	66.1403
											72	-69.47959*	22.0533	0.0103237	-118.617	-20.3417
										72	0	110.69296*	22.0533	0.000522251	61.5551	159.831
											12	90.37275*	22.0533	0.00215172	41.2349	139.511
											24	86.48200*	22.0533	0.00285941	37.3442	135.62
											48	69.47959*	22.0533	0.0103237	20.3417	118.617
										* The mean difference is significant at the 0.05 level

## Sheet: Fig 1d
	Imaging analysis by BZ-X800 Analyzer								Statistics
	group	0h	24h	48h	72h										95% Confidence Interval
	area	3	384	1374	597						group(J)	Mean difference(I-J)	Std. Error	Sig.	Lower Bound	Upper Bound
		9	477	1037	99				LSD	0h	24h	-751.86667*	191.907	0.000322992	-1139.15	-364.582
		64	1027	738	131						48h	-888.96923*	188.522	2.66691e-05	-1269.42	-508.516
		212	244	987	742						72h	-228.291	195.832	0.250294	-623.496	166.914
		20	1969	596	67					24h	0h	751.86667*	191.907	0.000322992	364.582	1139.15
		261	2013	971	131						48h	-137.103	179.423	0.449062	-499.193	224.988
		127	981	866	78						72h	523.57576*	187.089	0.00771877	146.015	901.136
		48	260	2670	307					48h	0h	888.96923*	188.522	2.66691e-05	508.516	1269.42
		152	773	1069	449						24h	137.103	179.423	0.449062	-224.988	499.193
		72	966	577	548						72h	660.67832*	183.615	0.000838183	290.128	1031.23
			709	845	427					72h	0h	228.291	195.832	0.250294	-166.914	623.496
			381	547							24h	-523.57576*	187.089	0.00771877	-901.136	-146.015
				538							48h	-660.67832*	183.615	0.000838183	-1031.23	-290.128
	MEAN	96.8	848.667	985.769	325.091					* The mean difference is significant at the 0.05 level
	SD	88.6125	601.819	563.08	240.339

## Sheet: Fig 1e
	FACS
		cell number	percentage
	Non-stain	17	99.83
	cell number	0h	6h	12h	24h	48h	72h
	1st	1071	1022	1317	1147	1283	1261
	2nd	1083	1024	1307	1013	1129	1093
	3rd	1292	872	1124	1007	1128	1063
	MEAN	1148.67	972.667	1249.33	1055.67	1180	1139
	SD	124.275	87.1856	108.657	79.1539	89.202	106.715
	percentage	0h	6h	12h	24h	48h	72h
	1st	89.29	89.78	86.83	88.53	87.17	87.39
	2nd	89.17	89.76	86.93	89.87	88.71	89.07
	3rd	87.08	91.28	88.76	89.93	88.72	89.37
	MEAN	88.5133	90.2733	87.5067	89.4433	88.2	88.61
	SD	1.24275	0.871856	1.08657	0.791539	0.89202	1.06715
	Statistics
	for number										for percentage
	Multiple Comparisons										Multiple Comparisons
	Dependent Variable:	number									Dependent Variable:	percentage
	(I) group			Mean Difference (I-J)	Std. Error	Sig.	95% Confidence Interval				(I) group			Mean Difference (I-J)	Std. Error	Sig.	95% Confidence Interval
							Lower Bound	Upper Bound									Lower Bound	Upper Bound
	LSD	0h	6h	176	81.9636	0.0528982	-2.58341	354.583			LSD	0h	6h	-1.76	0.819636	0.0528982	-3.54583	0.0258341
			12h	-100.667	81.9636	0.242922	-279.25	77.9167					12h	1.00667	0.819636	0.242922	-0.779167	2.7925
			24h	93	81.9636	0.278679	-85.5834	271.583					24h	-0.93	0.819636	0.278679	-2.71583	0.855834
			48h	-31.3333	81.9636	0.708935	-209.917	147.25					48h	0.313333	0.819636	0.708935	-1.4725	2.09917
			72h	9.66667	81.9636	0.908068	-168.917	188.25					72h	-0.0966667	0.819636	0.908068	-1.8825	1.68917
		6h	0h	-176	81.9636	0.0528982	-354.583	2.58341				6h	0h	1.76	0.819636	0.0528982	-0.0258341	3.54583
			12h	-276.66667*	81.9636	0.00551404	-455.25	-98.0833					12h	2.76667*	0.819636	0.00551404	0.980833	4.5525
			24h	-83	81.9636	0.331213	-261.583	95.5834					24h	0.83	0.819636	0.331213	-0.955834	2.61583
			48h	-207.33333*	81.9636	0.0264399	-385.917	-28.7499					48h	2.07333*	0.819636	0.0264399	0.287499	3.85917
			72h	-166.333	81.9636	0.0652024	-344.917	12.2501					72h	1.66333	0.819636	0.0652024	-0.122501	3.44917
		12h	0h	100.667	81.9636	0.242922	-77.9167	279.25				12h	0h	-1.00667	0.819636	0.242922	-2.7925	0.779167
			6h	276.66667*	81.9636	0.00551404	98.0833	455.25					6h	-2.76667*	0.819636	0.00551404	-4.5525	-0.980833
			24h	193.66667*	81.9636	0.0358658	15.0833	372.25					24h	-1.93667*	0.819636	0.0358658	-3.7225	-0.150833
			48h	69.3333	81.9636	0.414156	-109.25	247.917					48h	-0.693333	0.819636	0.414156	-2.47917	1.0925
			72h	110.333	81.9636	0.203141	-68.2501	288.917					72h	-1.10333	0.819636	0.203141	-2.88917	0.682501
		24h	0h	-93	81.9636	0.278679	-271.583	85.5834				24h	0h	0.93	0.819636	0.278679	-0.855834	2.71583
			6h	83	81.9636	0.331213	-95.5834	261.583					6h	-0.83	0.819636	0.331213	-2.61583	0.955834
			12h	-193.66667*	81.9636	0.0358658	-372.25	-15.0833					12h	1.93667*	0.819636	0.0358658	0.150833	3.7225
			48h	-124.333	81.9636	0.155177	-302.917	54.2501					48h	1.24333	0.819636	0.155177	-0.542501	3.02917
			72h	-83.3333	81.9636	0.329352	-261.917	95.2501					72h	0.833333	0.819636	0.329352	-0.952501	2.61917
		48h	0h	31.3333	81.9636	0.708935	-147.25	209.917				48h	0h	-0.313333	0.819636	0.708935	-2.09917	1.4725
			6h	207.33333*	81.9636	0.0264399	28.7499	385.917					6h	-2.07333*	0.819636	0.0264399	-3.85917	-0.287499
			12h	-69.3333	81.9636	0.414156	-247.917	109.25					12h	0.693333	0.819636	0.414156	-1.0925	2.47917
			24h	124.333	81.9636	0.155177	-54.2501	302.917					24h	-1.24333	0.819636	0.155177	-3.02917	0.542501
			72h	41	81.9636	0.625966	-137.583	219.583					72h	-0.41	0.819636	0.625966	-2.19583	1.37583
		72h	0h	-9.66667	81.9636	0.908068	-188.25	168.917				72h	0h	0.0966667	0.819636	0.908068	-1.68917	1.8825
			6h	166.333	81.9636	0.0652024	-12.2501	344.917					6h	-1.66333	0.819636	0.0652024	-3.44917	0.122501
			12h	-110.333	81.9636	0.203141	-288.917	68.2501					12h	1.10333	0.819636	0.203141	-0.682501	2.88917
			24h	83.3333	81.9636	0.329352	-95.2501	261.917					24h	-0.833333	0.819636	0.329352	-2.61917	0.952501
			48h	-41	81.9636	0.625966	-219.583	137.583					48h	0.41	0.819636	0.625966	-1.37583	2.19583
	*. The mean difference is significant at the 0.05 level.										*. The mean difference is significant at the 0.05 level.

## Sheet: Fig 2a
	qRT-PCR							Statistics
	group	20200720	20200721	20200430	MEAN	SD								95% Confidence Interval
	Cont.	1	1	1	1	0			group(I)	group(J)	Mean difference(I-J)	Std. Error	Sig.	Lower Bound	Upper Bound
	Mock	0.622228	1.68424	1.5853	1.29726	0.586682		LSD
	Ni	6.17135	1.06563	2.0785	3.10516	2.70326
	Nimock	1.40776	4.44166	7.71473	4.52138	3.15424
	24 si	2.82921	2.00973	0.880213	1.90638	0.9786
	24 Nisi	1.41323	0	1.97536	1.12953	1.01778
	48 si	0.525077	1.49267	0.764941	0.927564	0.503881
	48 Nisi	0.918403	2.60322	4.49573	2.67245	1.78967
	MEAN	Control	Ni	SD	Control	Ni
	Cont.	1	3.10516	Cont.	0	2.70326
	Mock	1.29726	4.52138	Mock	0.586682	3.15424
	24h si	1.90638	1.12953	24h si	0.9786	1.01778
	48h si	0.927564	2.67245	48h si	0.503881	1.78967
									* The mean difference is significant at the 0.05 level

## Sheet: Fig 2b
	ELISA								Statistics
	group	20210314	20210314	20210318	20210325	MEAN	SD								95% Confidence Interval
	Cont.	18.3333	9.66666	48.4375	33.8333	27.5677	17.1321			group(I)	group(J)	Mean difference(I-J)	Std. Error	Sig.	Lower Bound	Upper Bound
	Mock	67	47.3333	37.5625	34.3333	46.5573	14.7064		LSD	Cont	Mock	-18.9896	57.528	0.74514	-139.851	101.872
	si	167.333	82.6667	33.3125	37.8333	80.2865	62.1601				si	-52.7188	57.528	0.371571	-173.581	68.143
	Ni	253	541.31	183.375	159.75	284.359	175.815				Ni	-256.79104*	57.528	0.000300062	-377.653	-135.929
	NiMock	361.333	262.333	232	248.25	275.979	58.2369				mockNi	-248.41146*	57.528	0.000414145	-369.273	-127.55
	Nisi	70	99.6667	32.375	33.9167	58.9896	32.212				siNi	-31.4219	57.528	0.591634	-152.284	89.4399
										Mock	Cont	18.9896	57.528	0.74514	-101.872	139.851
											si	-33.7292	57.528	0.564949	-154.591	87.1326
	MEAN	Control	Ni	SD	Control	Ni					Ni	-237.80145*	57.528	0.00062372	-358.663	-116.94
	Cont.	27.5677	284.359	Cont.	17.1321	175.815					mockNi	-229.42188*	57.528	0.000862568	-350.284	-108.56
	Mock	46.5573	275.979	Mock	14.7064	58.2369					siNi	-12.4323	57.528	0.831333	-133.294	108.429
	si	80.2865	58.9896	si	62.1601	32.212				si	Cont	52.7188	57.528	0.371571	-68.143	173.581
											Mock	33.7292	57.528	0.564949	-87.1326	154.591
											Ni	-204.07228*	57.528	0.00230142	-324.934	-83.2105
											mockNi	-195.69271*	57.528	0.00317954	-316.554	-74.8309
											siNi	21.2969	57.528	0.715553	-99.5649	142.159
										Ni	Cont	256.79104*	57.528	0.000300062	135.929	377.653
											Mock	237.80145*	57.528	0.00062372	116.94	358.663
											si	204.07228*	57.528	0.00230142	83.2105	324.934
											mockNi	8.37958	57.528	0.885808	-112.482	129.241
											siNi	225.36916*	57.528	0.00100915	104.507	346.231
										mockNi	Cont	248.41146*	57.528	0.000414145	127.55	369.273
											Mock	229.42188*	57.528	0.000862568	108.56	350.284
											si	195.69271*	57.528	0.00317954	74.8309	316.554
											Ni	-8.37958	57.528	0.885808	-129.241	112.482
											siNi	216.98958*	57.528	0.00139614	96.1278	337.851
										siNi	Cont	31.4219	57.528	0.591634	-89.4399	152.284
											Mock	12.4323	57.528	0.831333	-108.429	133.294
											si	-21.2969	57.528	0.715553	-142.159	99.5649
											Ni	-225.36916*	57.528	0.00100915	-346.231	-104.507
											mockNi	-216.98958*	57.528	0.00139614	-337.851	-96.1278
										* The mean difference is significant at the 0.05 level

## Sheet: Fig 2c
	WB							Statistics
	group	20190919	20191107	20200515	MEAN	SD								95% Confidence Interval
	Cont.	1	1	1	1	0			group(I)	group(J)	Mean difference(I-J)	Std. Error	Sig.	Lower Bound	Upper Bound
	Mock	5.34788	2.33887	4.65915	4.1153	1.5765		LSD
	24Ni	13.6561	5.47585	8.72604	9.286	4.11877
	24siNi	4.85618	1.79296	1.22139	2.62351	1.95456
	48Ni	6.99114	1.12033	8.44864	5.52003	3.87932
	48siNi	3.50244	0.198839	7.84449	3.84859	3.83456
	20190919
	p-p38
	p38
	20191107
	p-p38
	p38
	20190515
	p-p38
	p38
									* The mean difference is significant at the 0.05 level

## Sheet: Fig 3d
	Ear thickness	20180301
		LEFT(24h)					RIGHT(24h)					RIGHT(48h)					RIGHT(72h)
		number	data			MEAN	number	data			MEAN	number	data			MEAN	number	data			MEAN
	saline	1	0.28	0.3	0.3	0.293333	1	0.21	0.23	0.23	0.223333	1	0.27	0.21	0.24	0.24	1	0.24	0.23	0.19	0.22
		2	0.2	0.23	0.22	0.216667	2	0.21	0.32	0.34	0.29	2	0.24	0.23	0.23	0.233333	2	0.25	0.19	0.6	0.346667
		3	0.22	0.24	0.22	0.226667	3	0.26	0.26	0.23	0.25	3	0.26	0.24	0.21	0.236667	3	0.26	0.23	0.25	0.246667
		4	0.23	0.21	0.18	0.206667	4	0.27	0.24	0.25	0.253333	4	0.24	0.24	0.23	0.236667	4	0.23	0.25	0.25	0.243333
		5	0.23	0.24	0.2	0.223333	5	0.29	0.3	0.27	0.286667	5	0.23	0.27	0.22	0.24	5	0.22	0.21	0.22	0.216667
		MEAN				0.233333	MEAN				0.260667	MEAN				0.237333	MEAN				0.254667
		SD				0.0343996	SD				0.0278288	SD				0.00278887	SD				0.053156
	Ni	1	0.21	0.22	0.2	0.21	1	0.28	0.27	0.32	0.29	1	0.38	0.53	0.4	0.436667	1	0.49	0.43	0.41	0.443333
		2	0.2	0.2	0.21	0.203333	2	0.26	0.25	0.26	0.256667	2	0.49	0.48	0.48	0.483333	2	0.38	0.43	0.47	0.426667
		3	0.21	0.23	0.19	0.21	3	0.27	0.25	0.25	0.256667	3	0.42	0.54	0.52	0.493333	3	0.51	0.49	0.4	0.466667
		4	0.16	0.19	0.18	0.176667	4	0.31	0.28	0.3	0.296667	4	0.46	0.47	0.44	0.456667	4	0.41	0.39	0.38	0.393333
		5	0.18	0.2	0.2	0.193333	5	0.24	0.29	0.26	0.263333	5	0.48	0.49	0.44	0.47	5	0.47	0.43	0.46	0.453333
		MEAN				0.198667	MEAN				0.272667	MEAN				0.468	MEAN				0.436667
		SD				0.0140633	SD				0.0192065	SD				0.0223109	SD				0.0282843
			Control	Ni 24h	Ni 48h	Ni 72h
		MEAN	0.198667	0.272667	0.468	0.436667
		SD	0.0140633	0.0192065	0.0223109	0.0282843
	Statistics
							95% Confidence Interval
		group(I)	group(J)	Mean difference(I-J)	Std. Error	Sig.	Lower Bound	Upper Bound
	Tukey HSD
		* The mean difference is significant at the 0.05 level
		See Fig 5a for another two repeated experiments

## Sheet: Fig 3e
		Imaging analysis by BZ-X800 Analyzer								Statistics
		Sema3A+	Area	Total Area	ratio (%)	MEAN	SD			Sema3A+	Levene's Test for Euality of Variances		t-tst for Equality of Means
	Control	1st	117	4146	2.822	2.48543	0.938039											95% Confidence Interval of the Difference
		2nd	145	4572	3.17148						F	Sig.	t	df	sig.(2-tailed)	Mean Difference	Std. Error difference	Lower	Upper
		3rd	108	3790	2.8496					Equal variances assumed	3.33038	0.117813	-17.0714	6	2.58492e-06	-31.8238	1.86416	-36.3853	-27.2624
		4th	46	4187	1.09864					Equal variances not assumed			-17.0714	3.40364	0.000203501	-31.8238	1.86416	-37.3776	-26.2701
	Allergy	1st	931	3196	29.1302	34.3093	3.60838
		2nd	841	2326	36.1565
		3rd	900	2594	34.6955
		4th	893	2397	37.2549

[truncated: 10 more sheets: Fig 3f, Fig 3g, Fig 4, Fig 5a, Fig 5d, Fig 5e, Fig 6a, Fig 6b 6c, Fig 7, Sup. Fig 4]
